# Supplementary material for: Biochemical and Biophysical Characterization of Recombinant Human 3-Phosphoglycerate Dehydrogenase
Source: Int J Mol Sci. 2021 Apr 19;22(8):4231. doi: 10.3390/ijms22084231 (PMC8073719; doi:10.3390/ijms22084231)
Supplement: Supplementary file 1 [file ijms-22-04231-s001.zip]

Archive with 1 entries (1 files):
- ijms-1142475-supplementary.pdf
